# Supplementary material for: Does the Rainbow Trout Ovarian Fluid Promote the Spermatozoon on Its Way to the Egg?
Source: Int J Mol Sci. 2021 Sep 1;22(17):9519. doi: 10.3390/ijms22179519 (PMC8430650; doi:10.3390/ijms22179519)
Supplement: Supplementary file 1 [file ijms-22-09519-s001.zip]

Archive with 1 entries (1 files):
- ijms-1336709-supplementary.mp4
